# Supplementary material for: A genetic and clinical risk factor algorithm to aid in identifying new cases of chronic kidney disease from the general population
Source: Front Genet. 2026 Jul 9;17:1799312. doi: 10.3389/fgene.2026.1799312 (PMC13391044; doi:10.3389/fgene.2026.1799312)
Supplement: Supplementary file 3 [file Table4.xlsx]

## Sheet: Sheet1
	complete cases eGFR and uACR			complete cases eGFR
	Female	Male	p-value	Female	Male
Sex	36,002 (49.6%)	36,560 (50.4)	< 2.2e-16	134,787 (55%)	108,916 (45%)
	yes	no
smoke	6,717 (9.2%)	65,845 (90.8%)	< 2.2e-16	18,932 (7.8%)	224,771 (92.2%)
	Average	SD
Age	57.64	8	0.9675	56.8302	8.00925
BMI (kg/m^2)	28.29	5.14	0.9361	27.2941	4.65845
SBP (mmHg)	138.9	22.06	0.9349	134.656	21.185
HbA1C (mmol/mol)	37.1	8.14	0.9565	35.896	6.35695
median uACR (mg/dL)	9.35	119.56	1	NA	NA
LDL (mmol/L)	3.54	0.9	0.9964	3.57277	0.868413
CKD_score	1.703	0.26	0.9881	1.7083	0.259594
eGFR	86.59	16.38	0.9998	86.491	16.3287
total subjects	72562			243703
